# Supplementary material for: Scaffold-Free Bone Regeneration Through Collaboration Between Type IV Collagen and FBXL14
Source: J Clin Med. 2025 Oct 11;14(20):7160. doi: 10.3390/jcm14207160 (PMC12565019; doi:10.3390/jcm14207160)
Supplement: Supplementary file 1 [file jcm-14-07160-s001.zip]

Archive with 1 entries (1 files):
- jcm-3830301-supplementary.pdf
